# Supplementary material for: Mandarin Fish (Siniperca chuatsi) p53 Regulates Glutaminolysis Induced by Virus via the p53/miR145-5p/c-Myc Pathway in Chinese Perch Brain Cells
Source: Microbiol Spectr. 2022 Mar 14;10(2):e02727-21. doi: 10.1128/spectrum.02727-21 (PMC9045281; doi:10.1128/spectrum.02727-21)
Supplement: SUPPLEMENTAL FILE 1 — Supplemental material. Download SPECTRUM02727-21_Supp_1_seq18.xlsx, PDF file, 0.2 MB [file spectrum02727-21_supp_1_seq18.xlsx]

## Sheet: Sheet1
	group	mean	SD
	control	1	0.005
	50nM mir-145-5p mimics	0.930674	0.002
	50nM NC mimics	0.947209	0.0052915
	50nM mir-145-5p inhibitor	0.978346	0.0133167
	50nM NC inhibitor	0.98245	0.012
